# Supplementary material for: Signal Transduction by VIP and PACAP Receptors
Source: Biomedicines. 2022 Feb 9;10(2):406. doi: 10.3390/biomedicines10020406 (PMC8962308; doi:10.3390/biomedicines10020406)
Supplement: Supplementary file 1 [file biomedicines-10-00406-s001.zip]

Archive with 1 entries (1 files):
- biomedicines-1573471-supplementary.pdf
